# Supplementary material for: Comparative Genome Analysis of Three Thiocyanate Oxidizing Thioalkalivibrio Species Isolated from Soda Lakes
Source: Front Microbiol. 2017 Feb 28;8:254. doi: 10.3389/fmicb.2017.00254 (PMC5328954; doi:10.3389/fmicb.2017.00254)
Supplement: TABLE S1 — The list of reference sequences used for detecting genes in the three Thioalkalivibrio genomes and the associated BLAST results. [file Table_1.XLSX]

## Sheet: Reference sequences
Gene name	Uniprot Annotation	Organism	UniProt Accession	Reviewed
CbbL	Ribulose bisphosphate carboxylase large chain	Halothiobacillus neapolitanus	O85040	yes
CbbS	Ribulose bisphosphate carboxylase small chain	Halothiobacillus neapolitanus	P45686	yes
CsoS1A	Major carboxysome shell protein 1A	Halothiobacillus neapolitanus	P45689	yes
CsoS1B	Major carboxysome shell protein 1B	Halothiobacillus neapolitanus	P45690	yes
CsoS1C	Major carboxysome shell protein 1C	Halothiobacillus neapolitanus	P45688	yes
CsoS2	Carboxysome shell protein CsoS2	Halothiobacillus neapolitanus	D0KZ90	no
CsoS3	Carboxysome shell polypeptide	Halothiobacillus neapolitanus	O85042	no
CsoS4A	Unidentified carboxysome polypeptide	Halothiobacillus neapolitanus	O85043	no
CsoS4B	Unidentified carboxysome polypeptide	Halothiobacillus neapolitanus	O85044	no
CcmM	Carbon dioxide concentrating mechanism protein CcmM	Synechococcus elongatus	Q03513	yes
CcmN	CcmN protein	Synechocystis sp. PC6803	P72757	no
SbtA	SbtA	Synechococcus sp. PCC7002	A1XQW8	no
BicA	Bicarbonate transporter BicA	Synechococcus sp. PCC7002	Q14SY0	yes
acaP	alpha-type Carbonic anhydrase	Rhodopseudomonas palustris	Q6NBN4	no
cynT	beta-type Carbonic anhydrase	Escherichia coli	P0ABE9	yes
can	beta-type Carbonic anhydrase	Escherichia coli	P61517	yes
	gamma-type Carbonic anhydrase	Methanosarcina thermophila	P40881	no
dsrA	Sulfite reductase, dissimilatory-type subunit alpha	Allochromatium vinosum	O33998	yes
dsrB	DsrB	Allochromatium vinosum	D3RSN2	no
dsrC	Sulfurtransferase	Allochromatium vinosum	O87899	no
dsrE	Putative sulfurtransferase DsrE	Allochromatium vinosum	O87896	yes
dsrF	Intracellular sulfur oxidation protein DsrF	Allochromatium vinosum	O87897	yes
dsrH	DsrH	Allochromatium vinosum	D3RSN5	no
dsrM	DsrM	Allochromatium vinosum	D3RSN7	no
dsrK	DsrK	Allochromatium vinosum	D3RSN8	no
dsrL	DsrL	Allochromatium vinosum	D3RSN9	no
dsrJ	DsrJ	Allochromatium vinosum	D3RSP0	no
dsrO	DsrO	Allochromatium vinosum	D3RSP1	no
dsrP	DsrP	Allochromatium vinosum	Q9F2A1	no
dsrN	Cobyrinic acid A,C-diamide synthase	Allochromatium vinosum	D3RSP3	no
dsrR	DsrR	Allochromatium vinosum	D3RSP4	no
dsrS	DsrS	Allochromatium vinosum	D3RSP5	no
SoxX	SoxX	Allochromatium vinosum	D3RVS6	no
SoxY	SoxY	Allochromatium vinosum	D3RVA1	no
SoxZ	SoxZ	Allochromatium vinosum	D3RVA2	no
SoxA	SoxAX cytochrome complex subunit A	Allochromatium vinosum	Q1W3E4	yes
SoxB	SoxB	Allochromatium vinosum	Q1W3E6	no
SoxC	Sulfite dehydrogenase SoxC protein	Roseobacter denitrificans	Q16A44	no
SoxD	Diheme cytochrome c SoxD	Roseobacter denitrificans	Q16A43	no
fccA	Cytochrome subunit of sulfide dehydrogenase	Allochromatium vinosum	Q06529	yes
fccB	Sulfide dehydrogenase [flavocytochrome c] flavoprotein chain	Allochromatium vinosum	Q06530	yes
sqr	Sulfide-quinone reductase	Acidothiobacillus ferrioxidans	B7JBP8	yes
hdrA	CoB--CoM heterodisulfide reductase subunit A	Thioalkalivibro nitratireducens	L0DZ89	no
hdrB	CoB--CoM heterodisulfide reductase subunit B	Thioalkalivibro nitratireducens	L0E2N5	no
hdrC	CoB--CoM heterodisulfide reductase subunit C	Thioalkalivibro nitratireducens	L0E2P1	no
SDH	Sulfite:cytochrome c oxidoreductase subunit A	Starkeya novella	Q9LA16	no
aprA	AprA	Desulfobacterium autotrophicum	C0QHK8	no
aprB	AprB	Desulfobacterium autotrophicum	C0QHK9	no
sat	Sulfate adenylyltransferase	Allochromatium vinosum	O66036	yes
scnA	Thiocyanate hydrolase subunit alpha	Thiobacillus thioparus	O66187	yes
scnB	Thiocyanate hydrolase subunit beta	Thiobacillus thioparus	O66186	yes
scnC	Thiocyanate hydrolase subunit gamma	Thiobacillus thioparus	O66188	yes
narG	Respiratory nitrate reductase 1 alpha chain	Escherichia coli	P09152	yes
narH	Respiratory nitrate reductase 1 beta chain	Escherichia coli	P11349	yes
narI	Respiratory nitrate reductase 1 gamma chain	Escherichia coli	P11350	yes
narJ	Nitrate reductase molybdenum cofactor assembly chaperone NarJ	Escherichia coli	P0AF26	yes
nirB	Nitrite reductase (NADH) large subunit	Escherichia coli	P08201	yes
nirC	Nitrite transporter NirC	Escherichia coli	P0AC26	yes
nirK	Copper-containing nitrite reductase	Pseudomonas aureofaciens	Q06006	yes
nirD	Nitrite reductase (NADH) small subunit	Escherichia coli	P0A9I8	yes
nirF	Protein NirF	Pseudomonas aeruginosa	Q51480	yes
nirG	Protein NirG	Pseudomonas aeruginosa	P95414	yes
nirH	Protein NirH	Pseudomonas aeruginosa	P95415	yes
nirL	Protein NirL	Pseudomonas aeruginosa	P95413	yes
norB	Nitric oxide reductase subunit B	Pseudomonas aeruginosa	Q59647	yes
norC	Nitric oxide reductase subunit C	Pseudomonas aeruginosa	Q59646	yes
norD	Protein NorD	Pseudomonas stutzeri	Q52528	yes
nosA	NosA protein	Pseudomonas stutzeri	Q00620	no
nosD	Copper-binding periplasmic protein	Pseudomonas aeruginosa	Q9HYL1	yes
nosF	Copper transport ATP-binding protein NosF	Pseudomonas stutzeri	P19844	yes
nosL	NosL protein	Pseudomonas aeruginosa	Q9HYK8	no
nosY	Membrane protein NosY	Pseudomonas aeruginosa	Q9HYK9	yes
nosZ	Nitrous-oxide reductase	Pseudomonas aeruginosa	Q9HYL2	yes
ectA	L-2,4-diaminobutyric acid acetyltransferase	Halomonas elongata	O52249	yes
ectB	Diaminobutyrate-2-oxoglutarate transaminase	Halomonas elongata	O52250	yes
ectC	L-ectoine synthase	Halomonas elongata	O52251	yes
betA	Oxygen-dependent choline dehydrogenase	Escherichia coli	P17444	yes
betL	BCCT-type transporter (sodium/betaine symport)	Listeria monocytogenes	Q9X4A5	yes
	Glycine/sarcosine N-methyltransferase	Halorhodospira halochloris	Q9KJ22	yes
	Sarcosine/dimethylglycine N-methyltransferase	Halorhodospira halochloris	Q9KJ21	yes
	Sucrose-phosphate synthase	Acidithiobacillus ferrivorans	G0JTF9	no
rnfA	Electron transport complex subunit A	Haemophilus influenzae	A5UBJ2	yes
rnfB	Electron transport complex subunit B	Haemophilus influenzae	A5UBJ1	yes
rnfC	Electron transport complex subunit C	Haemophilus influenzae	A5UBJ0	yes
rnfD	Electron transport complex subunit D	Haemophilus influenzae	A5UBI9	yes
rnfE	Electron transport complex subunit E	Haemophilus influenzae	A5UBI7	yes
rnfG	Electron transport complex subunit G	Haemophilus influenzae	A5UBI8	yes
dxs	1-deoxy-D-xylulose-5-phosphate synthase	Escherichia coli	P77488	yes
dxr / ispC	1-deoxy-D-xylulose-5-phosphate reductoisomerase	Escherichia coli	P45568	yes
ispD	2-C-methyl-D-erythritol 4-phosphate cytidylyltransferase	Escherichia coli	Q46893	yes
ispE	4-diphosphocytidyl-2-C-methyl-D-erythritol kinase	Escherichia coli	P62615	yes
ispF	2-C-methyl-D-erythritol 2,4-cyclodiphosphate synthase	Escherichia coli	P62617	yes
ispG	4-hydroxy-3-methylbut-2-en-1-yl diphosphate synthase	Escherichia coli	P62620	yes
ispH	4-hydroxy-3-methylbut-2-enyl diphosphate reductase	Escherichia coli	P62623	yes
ispA	Farnesyl diphosphate synthase	Escherichia coli	P22939	yes
clsA	Cardiolipin synthase A	Escherichia coli	P0A6H8	yes
clsB	Cardiolipin synthase B	Escherichia coli	P0AA84	yes
clsC	Cardiolipin synthase C	Escherichia coli	P75919	yes
cynS	Cyanate hydratase	Escherichia coli	P00816	yes

## Sheet: T. paradoxus ARh1
Query	Subject sequence ID (RefSeq)	Locus tag	E-value	Query coverage	Percentage identity	Percentage positives
CARBON METABOLISM
CbbL	WP_006748372.1	THITH_12370	0	99	0.819149	0.925532
CbbS	WP_006748371.1	THITH_12365	9e-42	98	0.518519	0.694444
CsoS1A	WP_006748365.1	THITH_12335	3e-52	90	0.931818	0.965909
CsoS1B	WP_006748364.1	THITH_12330	2e-50	81	0.898876	0.94382
CsoS1C	WP_006748366.1	THITH_12340	3e-51	92	0.9	0.944444
CsoS2	WP_051418820.1	THITH_12360	2e-27	72	0.398844	0.543353
CsoS3	WP_041483817.1	THITH_12355	1e-139	90	0.448276	0.635776
CsoS4A	WP_006748368.1	THITH_12350	1e-33	96	0.7	0.8
CsoS4B	WP_006748367.1	THITH_12345	1e-29	98	0.594937	0.734177
β-type carbonic anhydrase	WP_006748201.1	THITH_10555	7e-07	46	0.28	0.57
DSR CLUSTER
DsrA	WP_006747914.1	THITH_11980	0	99	0.774347	0.874109
DsrB	WP_006747913.1	THITH_11985	0	99	0.858357	0.94051
DsrC	WP_006747909.1	THITH_12005	7e-60	96	0.759259	0.861111
DsrE	WP_006747912.1	THITH_11990	3e-74	100	0.738462	0.861538
DsrF	WP_006747911.1	THITH_11995	1e-50	97	0.590909	0.727273
DsrH	WP_041483809.1	THITH_12000	2e-40	98	0.62	0.73
DsrM	WP_006747908.1	THITH_12010	3e-90	95	0.632035	0.779221
DsrK	WP_006747907.1	THITH_12015	0	94	0.756592	0.878296
DsrL	WP_006747906.1	THITH_12020	0	100	0.648855	0.793893
DsrJ	WP_051418815.1	THITH_12025	2e-19	92	0.370861	0.476821
DsrO	WP_006747904.1	THITH_12030	5e-100	91	0.604082	0.689796
DsrP	WP_006747903.1	THITH_12035	7e-143	91	0.564987	0.740053
DsrN	WP_006747902.1	THITH_12040	3e-164	99	0.551948	0.662338
DsrR	WP_006747901.1	THITH_12045	1e-37	85	0.557692	0.701923
DsrS	WP_006747522.1	THITH_08660	2e-76	98	0.416	0.565333
SOX GENES
SoxX	WP_006746056.1	THITH_02705	1e-07	57	0.350649	0.493506
SoxY	WP_006746493.1	THITH_00490	1e-42	100	0.493671	0.658228
SoxZ	WP_006746494.1	THITH_00485	1e-31	98	0.5	0.666667
SoxA	WP_006746057.1	THITH_02700	1e-07	59	0.25	0.375
SoxB	WP_006745886.1	THITH_03570	0	98	0.535893	0.659432
OTHER SULFUR METABOLISM
FccA	WP_041483458.1	THITH_16210	3e-46	100	0.415	0.59
FccA	WP_041483939.1	THITH_17180	8e-29	92	0.358696	0.516304
FccB	WP_006747456.1	THITH_08985	4e-137	99	0.518349	0.65367
FccB	WP_006746125.1	THITH_02355	4e-130	89	0.508997	0.658098
FccB	WP_006746847.1	THITH_16215	1e-129	99	0.48046	0.641379
FccB	WP_006748978.1	THITH_13285	7e-127	90	0.51928	0.670951
FccB	WP_006746610.1	THITH_17420	1e-108	99	0.443459	0.587583
SQR	WP_006748125.1	THITH_10935	1e-20	93	0.237745	0.421569
AprA	WP_006746311.1	THITH_01415	0	96	0.452566	0.611198
AprB	WP_006746312.1	THITH_01410	7e-33	77	0.495575	0.619469
Sat	WP_006746314.1	THITH_01400	0	100	0.760705	0.874055
TCDH	WP_006748988.1	THITH_13335	0	100	0.88	0.94
NITROGEN METABOLISM
NarG	WP_006747611.1	THITH_08195	0	99	0.699436	0.825947
NarH	WP_006747610.1	THITH_08200	0	97	0.711155	0.850598
NarI	WP_006747608.1	THITH_08210	6e-80	99	0.528889	0.706667
NarJ	WP_006747609.1	THITH_08205	3e-61	90	0.488263	0.619718
NirB	WP_006748759.1	THITH_05400	6e-161	91	0.37659	0.557252
NorB	WP_006747570.1	THITH_08410	1e-164	96	0.54343	0.717149
NorC	WP_006747569.1	THITH_08415	3e-51	100	0.5	0.693333
NorD	WP_006747572.1	THITH_08400	3e-88	96	0.35703	0.516588
NosD	WP_051418777.1	THITH_08440	1e-135	94	0.491484	0.654501
NosF	WP_006747565.1	THITH_08435	8e-107	94	0.561873	0.702341
NosL	WP_051418643.1	THITH_08420	5e-37	94	0.444444	0.555556
NosY	WP_025367400.1	THITH_08430	2e-82	84	0.581897	0.732759
NosZ	WP_006747567.1	THITH_08425	0	98	0.64377	0.77476
ADAPTATIONS
EctB	WP_006748314.1	THITH_09985	2e-40	94	0.299754	0.476658
BetL	WP_006748902.1	THITH_13585	8e-134	96	0.432927	0.630081
BetL	WP_006748582.1	THITH_06210	2e-133	97	0.414487	0.605634
BetL	WP_006746642.1	THITH_17260	2e-114	98	0.402367	0.607495
Glycine/sarcosine N-methyltransferase	WP_006746825.1	THITH_16330	2e-157	99	0.775281	0.865169
Sarcosine/dimethylglycine N-methyltransferase	WP_006746826.1	THITH_16325	5e-125	97	0.627306	0.756458
Sucrose-phosphate synthase	WP_006746867.1	THITH_16115	0	99	0.492	0.659
RnfA	WP_006749092.1	THITH_04385	2e-96	99	0.710526	0.863158
RnfB	WP_006749093.1	THITH_04380	2e-65	88	0.541176	0.717647
RnfC	WP_025367268.1	THITH_04375	3e-138	77	0.422091	0.615385
RnfD	WP_006749095.1	THITH_04370	1e-73	98	0.394886	0.576705
RnfE	WP_006749097.1	THITH_04360	1e-78	87	0.546341	0.746341
RnfG	WP_006749096.1	THITH_04365	1e-36	86	0.405556	0.561111
dxs	WP_006746900.1	THITH_02620	0	97	0.57	0.74
dxr	WP_006748225.1	THITH_10430	6e-134	98	0.562025	0.681013
IspD	WP_041483411.1	THITH_07095	9e-56	93	0.475556	0.626667
IspE	WP_006747128.1	THITH_14790	2e-66	98	0.476534	0.620939
IspF	WP_006747823.1	THITH_07110	8e-69	99	0.651899	0.778481
IspG	WP_025367289.1	THITH_05130	5e-61	94	0.363636	0.517677
IspH	WP_041483379.1	THITH_00970	2e-132	98	0.580645	0.774194
IspA	WP_041483383.1	THITH_02625	1e-73	99	0.521595	0.654485
IspA	WP_025367161.1	THITH_00910	1e-24	90	0.315018	0.457875
ClsA	WP_006745832.1	THITH_03845	3e-52	99	0.298387	0.461694
ClsB	WP_006746028.1	THITH_02845	3e-38	77	0.333333	0.510511

## Sheet: T. thiocyanoxidans ARh2
Query		Subject sequence ID (RefSeq)	Locus tag	E-value	Query coverage	Percentage identity	Percentage positives
CARBON METABOLISM
CbbL	gi|517693989|ref|WP_018864197.1|	WP_018864197.1	G372_12685	0	100	0.919662	0.970402
CbbS	gi|517693988|ref|WP_018864196.1|	WP_018864196.1	G372_12690	3e-51	99	0.642202	0.825688
CsoS1A	gi|502747292|ref|WP_012982276.1|	WP_012982276.1	G372_12720	4e-57	93	0.934066	0.989011
CsoS1B	gi|502747293|ref|WP_012982277.1|	WP_012982277.1	G372_12725	4e-55	88	0.865979	0.927835
CsoS1C	gi|502747291|ref|WP_012982275.1|	WP_012982275.1	G372_12715	1e-55	94	0.913043	0.978261
CsoS2	gi|518453304|ref|WP_019623511.1|	WP_019623511.1	G372_12695	6e-120	99	0.343005	0.474611
CsoS3	gi|648587241|ref|WP_026278992.1|	WP_026278992.1	G372_12700	2e-150	90	0.463362	0.657328
CsoS4A	gi|502747289|ref|WP_012982273.1|	WP_012982273.1	G372_12705	2e-42	98	0.777778	0.864198
CsoS4B	gi|517693985|ref|WP_018864193.1|	WP_018864193.1	G372_12710	1e-31	98	0.607595	0.78481
DSR CLUSTER
DsrO	gi|517692958|ref|WP_018863166.1|	WP_018863166.1	G372_08335	4e-30	69	0.373134	0.487562
DsrO	gi|516537890|ref|WP_017925619.1|	WP_017925619.1	G372_02925	2e-28	71	0.363184	0.477612
DsrR	gi|518453337|ref|WP_019623544.1|	WP_019623544.1	G372_08045	3e-64	95	0.349099	0.509009
DsrS	gi|517694021|ref|WP_018864229.1|	WP_018864229.1	G372_12525	5e-05	79	0.309278	0.474227
SOX GENES
SoxX	gi|517695202|ref|WP_018865410.1|	WP_018865410.1	G372_02095	0.0004	55	0.311688	0.467532
SoxY	gi|518453581|ref|WP_019623788.1|	WP_019623788.1	G372_08450	5e-37	100	0.449367	0.639241
SoxZ	gi|518453580|ref|WP_019623787.1|	WP_019623787.1	G372_08445	8e-12	59	0.42623	0.57377
SoxA	gi|518454397|ref|WP_019624604.1|	WP_019624604.1	G372_02105	4e-11	51	0.262821	0.435897
SoxB	gi|648648635|ref|WP_026340386.1|	WP_026340386.1	G372_04535	0	99	0.513423	0.671141
SoxB	gi|648648568|ref|WP_026340319.1|	WP_026340319.1	G372_07420	0	98	0.544554	0.663366
OTHER SULFUR METABOLISM
FccA	gi|517693069|ref|WP_018863277.1|	WP_018863277.1	G372_10540	2e-10	89	0.236559	0.413978
FccA	gi|517478820|ref|WP_018649403.1|	WP_018649403.1	G372_06300	5e-10	51	0.301887	0.481132
FccA	gi|517692890|ref|WP_018863098.1|	WP_018863098.1	G372_01605	5e-10	46	0.315789	0.494737
FccB	gi|517692891|ref|WP_018863099.1|	WP_018863099.1	G372_01600	1e-132	99	0.5	0.633028
FccB	gi|517478819|ref|WP_018649402.1|	WP_018649402.1	G372_06295	2e-124	90	0.484615	0.628205
FccB	gi|518453309|ref|WP_019623516.1|	WP_019623516.1	G372_12635	1e-24	83	0.255937	0.430079
SQR	gi|518453309|ref|WP_019623516.1|	WP_019623516.1	G372_12635	5e-13	73	0.240854	0.411585
SQR	gi|517692891|ref|WP_018863099.1|	WP_018863099.1	G372_01600	4e-08	70	0.247706	0.409786
SQR	gi|517478819|ref|WP_018649402.1|	WP_018649402.1	G372_06295	9e-07	76	0.274011	0.423729
SDH	gi|648587322|ref|WP_026279073.1|	WP_026279073.1	G372_07700	4e-53	86	0.346369	0.547486
AprA	gi|517693045|ref|WP_018863253.1|	WP_018863253.1	G372_02890	0	96	0.449456	0.611198
AprB	gi|518453632|ref|WP_019623839.1|	WP_019623839.1	G372_02895	1e-30	90	0.42	0.526667
Sat	gi|517693048|ref|WP_018863256.1|	WP_018863256.1	G372_02905	0	99	0.77665	0.888325
Sat	gi|518454224|ref|WP_019624431.1|	WP_019624431.1	G372_00040	3e-48	99	0.338983	0.48184
TCDH		WP_019623383.1	G372_06320	0	100	0.98	0.98
HdrA	gi|517694703|ref|WP_018864911.1|	WP_018864911.1	G372_07460	0	94	0.90303	0.954545
HdrB	gi|517694706|ref|WP_018864914.1|	WP_018864914.1	G372_07475	0	100	0.927393	0.980198
HdrC	gi|516565955|ref|WP_017941141.1|	WP_017941141.1	G372_07450	2e-167	97	0.990991	1
NITROGEN METABOLISM
NarH	gi|518453903|ref|WP_019624110.1|	WP_019624110.1	G372_11055	1e-47	81	0.294537	0.425178
NirB	gi|518453405|ref|WP_019623612.1|	WP_019623612.1	G372_07625	7e-164	91	0.387755	0.547194
NirK	gi|648648662|ref|WP_026340413.1|	WP_026340413.1	G372_04980	4e-17	84	0.280757	0.44164
NorB	gi|517692948|ref|WP_018863156.1|	WP_018863156.1	G372_08270	3e-09	82	0.242718	0.419903
ADAPTATIONS
EctB	gi|518453244|ref|WP_019623451.1|	WP_019623451.1	G372_13225	5e-43	92	0.313924	0.483544
BetL	gi|517693459|ref|WP_018863667.1|	WP_018863667.1	G372_05780	7e-136	97	0.43662	0.617706
BetL	gi|518453552|ref|WP_019623759.1|	WP_019623759.1	G372_08190	7e-134	98	0.450593	0.63834
BetL	gi|518453618|ref|WP_019623825.1|	WP_019623825.1	G372_02800	2e-133	96	0.440644	0.619718
BetL	gi|518454510|ref|WP_019624717.1|	WP_019624717.1	G372_07060	7e-116	96	0.388	0.59
Glycine/sarcosine N-methyltransferase	gi|518453548|ref|WP_019623755.1|	WP_019623755.1	G372_01205	3e-155	99	0.764045	0.868914
Sarcosine/dimethylglycine N-methyltransferase	gi|517692927|ref|WP_018863135.1|	WP_018863135.1	G372_01200	1e-122	99	0.589286	0.764286
Sucrose-phosphate synthase		WP_019624044.1	G372_10000	0	99	0.514	0.666
RnfA	gi|517692574|ref|WP_018862782.1|	WP_018862782.1	G372_03330	6e-96	99	0.684211	0.863158
RnfB	gi|517693554|ref|WP_018863762.1|	WP_018863762.1	G372_03325	2e-66	88	0.561404	0.736842
RnfC	gi|518454362|ref|WP_019624569.1|	WP_019624569.1	G372_03320	6e-118	78	0.395303	0.587084
RnfE	gi|517693550|ref|WP_018863758.1|	WP_018863758.1	G372_03305	2e-75	86	0.569307	0.722772
dxs	gi|518454407|ref|WP_019624614.1|	WP_019624614.1	G372_02185	0	99	0.579545	0.73539
dxr	gi|518454178|ref|WP_019624385.1|	WP_019624385.1	G372_11885	5e-140	99	0.556675	0.692695
IspD	gi|518454170|ref|WP_019624377.1|	WP_019624377.1	G372_12000	1e-54	93	0.462222	0.617778
IspE	gi|518454700|ref|WP_019624907.1|	WP_019624907.1	G372_06075	7e-57	97	0.460145	0.612319
IspF	gi|648648647|ref|WP_026340398.1|	WP_026340398.1	G372_12005	1e-67	97	0.655844	0.772727
IspG	gi|517694653|ref|WP_018864861.1|	WP_018864861.1	G372_08895	1e-59	93	0.334184	0.543367
IspH	gi|648648592|ref|WP_026340343.1|	WP_026340343.1	G372_10095	7e-138	98	0.616129	0.780645
IspA	gi|518454406|ref|WP_019624613.1|	WP_019624613.1	G372_02180	7e-80	99	0.506757	0.652027
IspA	gi|517693324|ref|WP_018863532.1|	WP_018863532.1	G372_07180	1e-24	87	0.32342	0.479554
ClsA	gi|518454463|ref|WP_019624670.1|	WP_019624670.1	G372_00330	3e-53	98	0.285124	0.489669
ClsB	gi|518453275|ref|WP_019623482.1|	WP_019623482.1	G372_12980	1e-36	79	0.310241	0.506024
ClsC	gi|518852942|ref|WP_020008832.1|	WP_020008832.1	G372_04550	5e-95	97	0.381156	0.556745

## Sheet: T. thiocyanodenitrificans ARhD1
Query		Subject sequence ID (RefSeq)	Locus tag	E-value	Query coverage	Percentage identity	Percentage positives
CARBON METABOLISM
CbbL	gi|517044114|ref|WP_018232932.1|	WP_018232932.1	THITHI_09870	0	100	0.887949	0.945032
CbbL	gi|648494256|ref|WP_026186007.1|	WP_026186007.1	THITHI_02735	0	99	0.572632	0.726316
CbbS	gi|648494486|ref|WP_026186237.1|	WP_026186237.1	THITHI_09875	2e-48	100	0.551724	0.75
CbbS	gi|517042724|ref|WP_018231542.1|	WP_018231542.1	THITHI_02740	3e-20	95	0.327103	0.579439
β-type Carbonic anhydrase		WP_018231644.1	THITHI_03255	9e-17	78	0.33	0.51
γ-type Carbonic anhydrase		WP_018233260.1	THITHI_11545	8e-13	67	0.29	0.49
DSR CLUSTER
DsrA	gi|517043200|ref|WP_018232018.1|	WP_018232018.1	THITHI_05180	0	99	0.806763	0.891304
DsrB	gi|517043201|ref|WP_018232019.1|	WP_018232019.1	THITHI_05185	0	99	0.855524	0.94051
DsrC	gi|517043205|ref|WP_018232023.1|	WP_018232023.1	THITHI_05205	1e-58	96	0.75	0.851852
DsrE	gi|517043202|ref|WP_018232020.1|	WP_018232020.1	THITHI_05190	2e-72	100	0.723077	0.846154
DsrF	gi|517043203|ref|WP_018232021.1|	WP_018232021.1	THITHI_05195	1e-47	97	0.560606	0.719697
DsrH	gi|648494321|ref|WP_026186072.1|	WP_026186072.1	THITHI_05200	1e-39	100	0.598039	0.754902
DsrM	gi|517043206|ref|WP_018232024.1|	WP_018232024.1	THITHI_05210	2e-92	99	0.632231	0.760331
DsrK	gi|517043207|ref|WP_018232025.1|	WP_018232025.1	THITHI_05215	0	94	0.774848	0.882353
DsrL	gi|517043208|ref|WP_018232026.1|	WP_018232026.1	THITHI_05220	0	100	0.651908	0.79542
DsrJ	gi|648494322|ref|WP_026186073.1|	WP_026186073.1	THITHI_05225	5e-22	81	0.373984	0.528455
DsrO	gi|517043210|ref|WP_018232028.1|	WP_018232028.1	THITHI_05230	2e-98	91	0.604082	0.710204
DsrP	gi|648494323|ref|WP_026186074.1|	WP_026186074.1	THITHI_05235	7e-152	98	0.562654	0.712531
DsrN	gi|517043212|ref|WP_018232030.1|	WP_018232030.1	THITHI_05240	1e-160	100	0.546436	0.647948
DsrR	gi|517043213|ref|WP_018232031.1|	WP_018232031.1	THITHI_05245	2e-35	86	0.542857	0.695238
DsrS	gi|517043322|ref|WP_018232140.1|	WP_018232140.1	THITHI_05795	7e-92	99	0.445333	0.624
SOX GENES
SoxX	gi|517043986|ref|WP_018232804.1|	WP_018232804.1	THITHI_09215	3e-18	78	0.386139	0.584158
SoxX	gi|517045149|ref|WP_018233967.1|	WP_018233967.1	THITHI_15145	6e-12	74	0.336207	0.5
SoxY	gi|517043226|ref|WP_018232044.1|	WP_018232044.1	THITHI_11175	1e-38	99	0.490446	0.675159
SoxY	gi|517043484|ref|WP_018232302.1|	WP_018232302.1	THITHI_06665	2e-22	96	0.350993	0.543046
SoxZ	gi|517043227|ref|WP_018232045.1|	WP_018232045.1	THITHI_11170	2e-36	98	0.519608	0.696078
SoxZ	gi|517043485|ref|WP_018232303.1|	WP_018232303.1	THITHI_06670	3e-29	94	0.469388	0.602041
SoxA	gi|517043827|ref|WP_018232645.1|	WP_018232645.1	THITHI_08415	6e-25	66	0.331606	0.455959
SoxB	gi|517043228|ref|WP_018232046.1|	WP_018232046.1	THITHI_05320	0	99	0.531707	0.653659
OTHER SULFUR METABOLISM
FccA	gi|517042386|ref|WP_018231204.1|	WP_018231204.1	THITHI_00995	2e-52	97	0.44898	0.607143
FccB	gi|517042385|ref|WP_018231203.1|	WP_018231203.1	THITHI_00990	5e-147	99	0.538991	0.692661
FccB	gi|648494478|ref|WP_026186229.1|	WP_026186229.1	THITHI_09635	9e-127	89	0.524548	0.658915
SQR	gi|648494274|ref|WP_026186025.1|	WP_026186025.1	THITHI_03425	2e-152	98	0.521127	0.723005
SDH	gi|517044192|ref|WP_018233010.1|	WP_018233010.1	THITHI_10260	3e-55	99	0.335714	0.495238
AprA	gi|517044735|ref|WP_018233553.1|	WP_018233553.1	THITHI_13020	0	97	0.447167	0.603369
AprB	gi|648494583|ref|WP_026186334.1|	WP_026186334.1	THITHI_13025	1e-28	71	0.490566	0.613208
Sat	gi|517044738|ref|WP_018233556.1|	WP_018233556.1	THITHI_13035	3e-112	100	0.453634	0.601504
ScnC	gi|517042958|ref|WP_018231776.1|	WP_018231776.1	THITHI_03950	2e-158	95	0.892241	0.956897
NITROGEN METABOLISM
NarG	gi|517043536|ref|WP_018232354.1|	WP_018232354.1	THITHI_06925	7e-36	58	0.250836	0.401338
NarG	gi|517043536|ref|WP_018232354.1|	WP_018232354.1	THITHI_06925	0.0008	58	0.236842	0.338346
NarH	gi|517043535|ref|WP_018232353.1|	WP_018232353.1	THITHI_06920	4e-52	70	0.342618	0.45961
NirG	gi|517044509|ref|WP_018233327.1|	WP_018233327.1	THITHI_11880	3e-46	100	0.469388	0.659864
NirH	gi|648494550|ref|WP_026186301.1|	WP_026186301.1	THITHI_11885	1e-54	89	0.568627	0.679739
NirL	gi|517044508|ref|WP_018233326.1|	WP_018233326.1	THITHI_11875	2e-43	86	0.469799	0.630872
NorB	gi|517045126|ref|WP_018233944.1|	WP_018233944.1	THITHI_15030	2e-160	95	0.540541	0.713964
NorC	gi|517045125|ref|WP_018233943.1|	WP_018233943.1	THITHI_15025	8e-49	100	0.48	0.66
NorD	gi|517045128|ref|WP_018233946.1|	WP_018233946.1	THITHI_15040	1e-104	97	0.377567	0.529226
NosA	gi|648494503|ref|WP_026186254.1|	WP_026186254.1	THITHI_10300	0	92	0.493066	0.627119
NosD	gi|648494373|ref|WP_026186124.1|	WP_026186124.1	THITHI_06845	1e-147	95	0.537349	0.672289
NosF	gi|517043521|ref|WP_018232339.1|	WP_018232339.1	THITHI_06850	2e-90	98	0.538961	0.681818
NosL	gi|517043523|ref|WP_018232341.1|	WP_018232341.1	THITHI_06860	9e-28	76	0.386861	0.547445
NosY	gi|517043522|ref|WP_018232340.1|	WP_018232340.1	THITHI_06855	5e-82	88	0.561475	0.737705
NosZ	gi|517043519|ref|WP_018232337.1|	WP_018232337.1	THITHI_06840	0	97	0.68336	0.812601
ADAPTATIONS
EctB	gi|517043449|ref|WP_018232267.1|	WP_018232267.1	THITHI_06490	1e-37	92	0.316583	0.467337
BetL	gi|517045020|ref|WP_018233838.1|	WP_018233838.1	THITHI_14495	6e-133	91	0.441365	0.628998
Glycine/sarcosine N-methyltransferase	gi|517042295|ref|WP_018231113.1|	WP_018231113.1	THITHI_00540	1e-158	99	0.770677	0.883459
Sarcosine/dimethylglycine N-methyltransferase	gi|648494177|ref|WP_026185928.1|	WP_026185928.1	THITHI_00545	2e-127	97	0.618519	0.77037
Sucrose-phosphate synthase		WP_018232457.1	THITHI_07440	0	99	0.513	0.687
RnfA	gi|648494613|ref|WP_026186364.1|	WP_026186364.1	THITHI_14080	2e-97	100	0.71875	0.848958
RnfB	gi|517044941|ref|WP_018233759.1|	WP_018233759.1	THITHI_14075	2e-64	83	0.561728	0.771605
RnfC	gi|517044940|ref|WP_018233758.1|	WP_018233758.1	THITHI_14070	2e-146	78	0.439306	0.606936
RnfD	gi|648494612|ref|WP_026186363.1|	WP_026186363.1	THITHI_14065	9e-79	99	0.42033	0.587912
RnfE	gi|517044937|ref|WP_018233755.1|	WP_018233755.1	THITHI_14055	6e-77	87	0.560976	0.712195
RnfG	gi|517044938|ref|WP_018233756.1|	WP_018233756.1	THITHI_14060	1e-37	85	0.40113	0.587571
dxs	gi|517045116|ref|WP_018233934.1|	WP_018233934.1	THITHI_14980	0	99	0.60522	0.774878
dxr	gi|517042311|ref|WP_018231129.1|	WP_018231129.1	THITHI_00620	1e-143	99	0.556962	0.670886
IspD	gi|517042290|ref|WP_018231108.1|	WP_018231108.1	THITHI_00515	2e-59	92	0.490991	0.626126
IspE	gi|517043775|ref|WP_018232593.1|	WP_018232593.1	THITHI_08155	2e-82	98	0.534296	0.66426
IspF	gi|648494175|ref|WP_026185926.1|	WP_026185926.1	THITHI_00510	3e-65	97	0.649351	0.766234
IspG	gi|517042461|ref|WP_018231279.1|	WP_018231279.1	THITHI_01395	2e-59	94	0.353383	0.52381
IspH	gi|517044100|ref|WP_018232918.1|	WP_018232918.1	THITHI_09795	2e-139	98	0.606452	0.790323
IspA	gi|648494647|ref|WP_026186398.1|	WP_026186398.1	THITHI_14985	1e-78	98	0.528814	0.671186
IspA	gi|517044112|ref|WP_018232930.1|	WP_018232930.1	THITHI_09855	1e-20	85	0.301158	0.436293
ClsA	gi|517042796|ref|WP_018231614.1|	WP_018231614.1	THITHI_03100	2e-48	94	0.302832	0.474946
ClsA	gi|648494360|ref|WP_026186111.1|	WP_026186111.1	THITHI_06400	1e-33	74	0.298343	0.466851
ClsB	gi|517042796|ref|WP_018231614.1|	WP_018231614.1	THITHI_03100	4e-36	79	0.297297	0.48048
ClsB	gi|648494360|ref|WP_026186111.1|	WP_026186111.1	THITHI_06400	2e-35	76	0.332298	0.493789
ClsC	gi|517042796|ref|WP_018231614.1|	WP_018231614.1	THITHI_03100	2e-11	90	0.239535	0.367442
ClsC	gi|648494360|ref|WP_026186111.1|	WP_026186111.1	THITHI_06400	2e-09	79	0.248042	0.360313
cynS		WP_018231778.1	THITHI_03960	2e-37	92	0.42	0.64
cynS		WP_018232882.1	THITHI_09610	2e-33	93	0.42	0.63
